# Supplementary material for: Artificial intelligence-guided discovery of a lead compound with antifolate-like activity against bacterial and human thymidylate synthases
Source: Front Cell Infect Microbiol. 2026 Jun 26;16:1816809. doi: 10.3389/fcimb.2026.1816809 (PMC13392931; doi:10.3389/fcimb.2026.1816809)
Supplement: Supplementary file 1 [file Table1.xlsx]

## Sheet: Sheet1
	10-Propargyl-5,8-Dideazafolic Acid					ANX-510
	Name	docking score	Lig Strain Energy	MMGBSA dG Bind		Name	docking score	Lig Strain Energy	MMGBSA dG Bind
HUMAN	Compound 1	-9.879	5.421	-48.39		Compound 1	-10.454	6.512	-48.29
	Compound 2	-9.879	5.421	-48.39		Compound 2	-10.454	6.512	-48.29
	Compound 3	-9.879	5.421	-48.39		Compound 3	-10.454	6.512	-48.29
	Compound 4	-9.879	5.421	-48.39		Compound 4	-10.454	6.512	-48.29
	Compound 5	-9.796	11.377	-41.83		Compound 5	-9.89	3.953	-54.7
	Compound 6	-9.482	7.305	-29.35		Compound 6	-9.692	4.271	-52.35
	Compound 7	-9.432	10.355	-47.73		Compound 7	-9.336	9.594	-30.65
	Compound 8	-9.382	3.602	-52.76		Compound 8	-9.188	1.973	-37.18
	10-Propargyl-5,8-Dideazafolic Acid	-8.926	12.561	-47.68		ANX-510	-9.158	5.085	-31.44
KLEP7	Compound 1	-8.914	3.606	-51.63		Compound 1	-8.28	4.446	-50.03
	Compound 2	-8.626	7.192	-18.74		Compound 2	-8.213	4.297	-52.91
	Compound 3	-8.493	1.099	-35.2		Compound 3	-8.213	4.297	-52.91
	Compound 4	-8.452	9.137	-46.78		Compound 4	-8.213	4.297	-52.91
	Compound 5	-8.452	9.137	-46.78		Compound 5	-8.213	4.297	-52.91
	Compound 6	-8.452	9.137	-46.78		Compound 6	-8.21	2.263	-33.52
	Compound 7	-8.452	9.137	-46.78		Compound 7	-7.816	9.716	-48.83
	Compound 8	-8.405	3.012	-56.59		Compound 8	-7.709	11.376	-33.04
	10-Propargyl-5,8-Dideazafolic Acid	-8.333	5.462	-49.81		ANX-510	-7.66	10.051	-32.85
